# Supplementary material for: Does Music Therapy Improve Gait after Traumatic Brain Injury and Spinal Cord Injury? A Mini Systematic Review and Meta-Analysis
Source: Brain Sci. 2023 Mar 21;13(3):522. doi: 10.3390/brainsci13030522 (PMC10046548; doi:10.3390/brainsci13030522)
Supplement: Supplementary file 1 [file brainsci-13-00522-s001.zip]

Archive with 1 entries (1 files):
- brainsci-2253516-supplementary.pdf
